# Supplementary material for: Harnessing Machine Learning, a Subset of Artificial Intelligence, for Early Detection and Diagnosis of Type 1 Diabetes: A Systematic Review
Source: Int J Mol Sci. 2025 Apr 22;26(9):3935. doi: 10.3390/ijms26093935 (PMC12072172; doi:10.3390/ijms26093935)
Supplement: Supplementary file 1 [file ijms-26-03935-s001.zip]

Archive with 1 entries (1 files):
- ijms-3560789-supplementary.pdf
